# Supplementary material for: Children’s and Families’ Determinants of Health-Related Behaviors in an Italian Primary School Sample: The “Seven Days for My Health” Project
Source: Int J Environ Res Public Health. 2022 Jan 1;19(1):460. doi: 10.3390/ijerph19010460 (PMC8744665; doi:10.3390/ijerph19010460)
Supplement: Supplementary file 1 [file ijerph-19-00460-s001.zip]

Archive with 1 entries (1 files):
- ijerph-1502928-supplementary.pdf
